# Supplementary material for: Deciphering the Temporal Transcriptional Dynamics and Key Regulatory Networks of Pyrus betulifolia in Response to PEG-Induced Osmotic Stress
Source: Biology (Basel). 2026 Mar 11;15(6):459. doi: 10.3390/biology15060459 (PMC13024373; doi:10.3390/biology15060459)
Supplement: Supplementary file 1 [file biology-15-00459-s001.zip]

Archive with 1 entries (1 files):
- biology-4142893-supplementary.pdf
